# Supplementary material for: Genome-wide Association Mapping Identifies a New Arsenate Reductase Enzyme Critical for Limiting Arsenic Accumulation in Plants
Source: PLoS Biol. 2014 Dec 2;12(12):e1002009. doi: 10.1371/journal.pbio.1002009 (PMC4251824; doi:10.1371/journal.pbio.1002009)
Supplement: Table S1 — T-DNA insertion alleles of genes in the HAC1 mapping interval. To determine which gene is casual for HAC1, we analysed the arsenic concentration of leaves from 48 T-DNA insertion alleles of genes in the genetic mapping interval. (XLSX) [file pbio.1002009.s008.xlsx]

## Sheet: T-DNA insertion allele
T-DNA line	Gene_ID
SAIL_1240_C09	AT2G20790
SALK_063495	AT2G20800,AT2G20805
SALK_082273	AT2G20815,AT2G20810
SALK_095219	AT2G20830
SALK_067699	AT2G20840
SALK_075679	AT2G20850
SALK_087666	AT2G20850
SALK_107181	AT2G20860,AT2G20850
SALK_000792	AT2G20870
SALK_035511	AT2G20880
SALK_094926	AT2G20890
SAIL_127_B03	AT2G20900
SAIL_1249_D01	AT2G20910
SALK_087494	AT2G20920
GABI_349E12	AT2G20930
SALK_069531	AT2G20930
SALK_082301	AT2G20940,AT2G20950
WISCDSLOXHS095_07H	AT2G20950
GABI_401G11	AT2G20960
SAIL_124_G05	AT2G20970
FLAG_275D02	AT2G20980, AT2G20990
FLAG_275E02	AT2G20980, AT2G20990
SALK_088781	AT2G20980, AT2G20990
FLAG_028A04	AT2G20990
SALK_102918	AT2G21000
FLAG_365C01	AT2G21000
SAIL_628_C03	AT2G21010
SALK_038031	AT2G21010
SALK_030164	AT2G21020
SALK_077683	AT2G21020
WiscDsLox331G09	AT2G21020
WiscDsLox386C05	AT2G21020
SALK_036437	AT2G21030,AT2G21040
SALK_041190	AT2G21030,AT2G21040
SALK_047290	AT2G21030,AT2G21040
SAIL_61_F07	AT2G21040,AT2G21045
GABI_868F11	AT2G21045
SM_3_38332	AT2G21045
GABI_345D11	AT2G21050
SALK_132675	AT2G21050
GABI_579G10	AT2G21060
GABI_623B08	AT2G21060
SAIL_858_A06	AT2G21060
FLAG_475H03	AT2G21070
FLAG_150H04	AT2G21080
SALK_146225	AT2G21080
SALK_042398	AT2G21120
SAIL_298_F11	AT2G21160
