# Supplementary material for: Genome-wide Association Mapping Identifies a New Arsenate Reductase Enzyme Critical for Limiting Arsenic Accumulation in Plants
Source: PLoS Biol. 2014 Dec 2;12(12):e1002009. doi: 10.1371/journal.pbio.1002009 (PMC4251824; doi:10.1371/journal.pbio.1002009)
Supplement: Table S2 — Polymorphic sites between Kr-0 and Col-0 in At2g21045. Two of these polymorphic sites are SNPs: one in an intron, and the other a synonymous SNP in an exon. (XLSX) [file pbio.1002009.s009.xlsx]

## Sheet: At2g21045 Kr-0 and Col-0
Position		Sequence		region	Effect
Genomic DNA	cDNA	Col-0	Kr-0
9	9	A	C	Exon	Synonymous
168		G	T	Intron
241	154	-	T	Exon	Frameshift and premature stop codon
