# Supplementary material for: Genome-wide Association Mapping Identifies a New Arsenate Reductase Enzyme Critical for Limiting Arsenic Accumulation in Plants
Source: PLoS Biol. 2014 Dec 2;12(12):e1002009. doi: 10.1371/journal.pbio.1002009 (PMC4251824; doi:10.1371/journal.pbio.1002009)
Supplement: Table S3 — Primers and restriction enzymes used in this study. (XLSX) [file pbio.1002009.s010.xlsx]

## Sheet: Sheet1
Primer name	Primer sequence	Enzyme used	Purpose
HAC-G1U	GAAAGCTCCAGAAGGCACAC		Sequencing
HAC-G1L	CCACACACCGACTCCTGAC		Sequencing
HAC-G2U	GTCGGTTCGTTAGGAAGCTG		Sequencing
HAC-G2L	ATGAGAAAGCCTTCGGTGTG		Sequencing
HAC-G3U	TTTCTCTAGCTTCAACTTTCACG		Sequencing
HAC-G3L	CAAGCACGACTTCCTCTTCC		Sequencing
HAC-G4U	CGGTTTGCAAGAAAGATGAAC		Sequencing
HAC-G4L	CCTGGTCAAACCAAAAGCTC		Sequencing
HAC-CU	gaattcGCCTCCAATCCATGAGAAAA	EcoR I	Complementation/pAtHAC1::HAC1-GFP construction
HAC-CL	ctgcagTTTCAGTTTCCCCTGTGTCC	Pst I	Complementation
HAC_GFP_Linker1	CTCGCCCTTGCTCACCATGCCGATtaagttttccTTTGGCCTG		pAtHAC1::HAC1-GFP construction
HAC_GFP_Linker2	AtcggcATGGTGAGCAAGGGCGAG		pAtHAC1::HAC1-GFP construction
GFP-RP	ctgcagTTACTTGTACAGCTCGTCCATGC	Pst I	pAtHAC1::HAC1-GFP construction
CS85HKAU	TTTTGTGTCATGGTCGAAGG	Taq I	Mapping
CS86HKAL	CCTTCTTACCCACGCTTTCA	Taq I	Mapping
CS8675KU	TAGCAACGAGGAGTCGCTTT	Rsa I	Mapping
CS8675KL	AGTCCATACCGGAGAGATCG	Rsa I	Mapping
CS8901KU	CCCAAAGCTTGGAAGTCTCA	Rsa I	Mapping
CS8901KL	GCATCCTCTTTCTCCAGGTG	Rsa I	Mapping
CS9MBU	AAGCAACTCACGGGAGAAGA	Rsa I	Mapping
CS9MBL	CACTCTCGTCCGAGGATCTG	Rsa I	Mapping
CS95HKBU	ATTGGGCTTTAGGGTTTTGG	Hha I	Mapping
CS95HKBL	GTGATCGAGTACGACGCTGA	Hha I	Mapping
CS8945KU	GCTTGTGGTTACGGATCGTT	Hha I	Mapping
CS8945KL	GTTGCGGATGACACCGTTAT	Hha I	Mapping
CS9100KU	ACGTGGTTTGGCGAAATAAG	Hind III	Mapping
CS9100KL	TCATCACAAATGGAGCATTGA	Hind III	Mapping
CS9040KU	GGATGCTCTCAGGGATTCTG	BamH I	Mapping
CS9040KL	TGTCCATGTCCTCTTGTCCA	BamH I	Mapping
CS9249U	AAGGCGACAATTCAAGATGG	Rsa I	Mapping
CS9249L	TAGAATGCGGAAGTGTGTGG	Rsa I	Mapping
HAC-PEF	GCCGCATATGTATACATATTCTCTCCTCAAC	Nde I	Prokaryotic expression
HAC-PER	GCCGCTCGAGTTAGTTTTCCTTTGGCCTGAAC		Prokaryotic expression
