# Supplementary material for: Genome-wide Association Mapping Identifies a New Arsenate Reductase Enzyme Critical for Limiting Arsenic Accumulation in Plants
Source: PLoS Biol. 2014 Dec 2;12(12):e1002009. doi: 10.1371/journal.pbio.1002009 (PMC4251824; doi:10.1371/journal.pbio.1002009)
Supplement: Data S1 — Raw data used to prepare Figure 1 . (XLSX) [file pbio.1002009.s011.xlsx]

## Sheet: Sheet1
1. Raw data for Figure 1A
Accession name	As (ppm)		Accession name	As (ppm)		Accession name	As (ppm)		Accession name	As (ppm)		Accession name	As (ppm)		Accession name	As (ppm)
Ag-0	0.28		Ep-0	0.48		Pu2-24	0.61		Hov4-1	0.36		PAR-3	0.48		TOU-I-17	0.33
Alc-0	0.27		Es-0	0.22		Rhen-1	0.47		Hovdala-2	0.39		PAR-4	0.39		TOU-I-2	0.65
ALL1-2	0.56		Est-0	0.52		Rou-0	0.21		HR-5	0.3		PAR-5	0.6		TOU-I-6	0.55
ALL1-3	0.48		Fi-1	0.8		RRS-7	0.22		Hs-0	0.82		Paw-3	0.33		TOU-J-3	0.57
An-1	0.43		Fr-4	0.41		Sapporo-0	0.33		HSm	0.69		Pent-1	0.46		TOU-K-3	0.35
App1-16	1		Ga-2	0.54		Sav-0	0.43		In-0	0.85		Per-1	0.46		Ts-1	0.38
Bå1-2	0.46		Ge-1	0.41		Sei-0	0.3		JEA	0.47		Petergof	0.41		UduI 1-34	0.41
Bay-0	0.72		Gel-1	0.49		Sh-0	0.35		Köln	0.39		PHW-34	0.48		UKID101	0.33
Belmonte-4-94	0.5		Gie-0	0.51		Si-0	0.59		Ka-0	0.28			0.17		UKID22	0.3
Bg-2	0.49		Go-0	0.34		Sp-0	0.53		Kas-1	0.78		Pna-17	0.31		UKID37	0.53
Bla-1	0.71		Gr-5	0.65		Ste-0	0.4		KBS-Mac-8	0.35		Pro-0	0.78		UKID48	0.22
Blh-1	0.78		Gu-1	0.53		Tha-1	0.47		Kelsterbach-4	0.56		Pu2-23	0.49		UKID80	0.3
Bor-1	0.66		Ha-0	0.41		Ting-1	0.33		Kin-0	0.43		Ra-0	0.63		UKNW06-059	0.21
Bor-4	0.56		Hey-1	0.46		Tiv-1	0.43		Kno-18	0.52		Rak-2	0.51		UKNW06-060	0.25
Br-0	0.77		Hh-0	0.42		Tscha-1	0.35		Kulturen-1	0.38		Ren-1	0.5		UKNW06-386	0.55
Brö1-6	0.54		Hn-0	0.95		Tsu-0	0.45		Löv-5	0.43		Rev-2	0.41		UKNW06-436	0.26
Bu-0	0.56		Je-0	0.58		Ty-0	0.46		LAC-3	0.41		Rmx-A180	0.31		UKNW06-460	0.35
BUI	0.43		Jl-3	0.44		Uk-1	0.31		LAC-5	0.45		ROM-1	0.34		UKSE06-062	0.4
Bur-0	0.91		Jm-1	0.43		Uk-2	0.36		Lc-0	0.45		RRS-10	0.31		UKSE06-192	0.36
C24	0.37		Kelsterbach-2	0.61		Utrecht	0.55		LDV-25	0.37		Rsch-4	0.4		UKSE06-272	0.36
CAM-16	0.45		Kl-5	0.58		Ven-1	0.36		LDV-34	0.4		Sanna-2	0.28		UKSE06-278	0.4
CAM-61	0.41		Kn-0	0.52		Wa-1	0.54		LDV-58	0.41		Sap-0	0.38		UKSE06-349	0.65
Can-0	0.37		KNO-11	0.46		Wag-3	0.31		Ler-1	0.3		Sav-0	0.35		UKSE06-351	0.57
Cen-0	0.36		Kr-0	1.2		Wag-4	0.42		Liarum	0.42		Se-0	0.38		UKSE06-414	0.48
CIBC-17	0.81		Kro-0	0.64		Wag-5	0.49		Lillö-1	0.49		Sg-1	0.3		UKSE06-429	0.23
CLE-6	0.46		Krot-2	0.42		WAR	0.46		LI-OF-095	0.43		Shahdara	0.78		UKSE06-466	0.26
Col-0	0.44		Li-3	0.48		Wc-2	0.7		Lip-0	0.46		SLSP-30	0.31		UKSE06-482	0.47
Aa-0	0.33		Li-5:2	0.4		Wl-0	0.48		Lis-1	0.82		Sparta-1	0.45		UKSE06-520	0.35
Alst-1	0.41		Li-6	0.49		Ws	0.49		Lis-2	0.34		Sq-8	0.38		UKSE06-628	0.37
Amel-1	0.65		Li-7	0.52		Wt-3	0.39		Lisse	0.3		St-0	0.45		UKSW06-202	0.34
An-2	0.47		Mc-0	0.42		Zu-1	0.37		LL-0	0.63		Ste-3	0.45		Ull2-3	0.58
Ang-0	0.27		Mh-0	0.43		Ors-2	0.38		Lm-2	0.38		T1040	0.96		Ull2-5	0.31
Ann-1	0.91		Mnz-0	0.56		Ct-1	0.63		Lom1-1	0.49		T1060	0.35		Ull3-4	0.36
Ba-1	0.35		N4	0.37		CUR-3	0.46		Lp2-2	0.55		T1080	0.4		Uod-7	0.35
Baa-1	0.36		N7	0.47		Cvi-0	0.48		Lp2-6	0.44		T1110	0.25		Vår2-1	0.26
Be-1	0.4		Nc-1	0.29		Dra3-1	0.7		Lund	0.59		T1130	0.28		Van-0	0.29
Benk-1	1.05		NFC-20	0.48		DraII-1	0.45		Lz-0	0.58		T510	0.38		VOU-1	0.37
Blh-2	0.36		No-0	0.44		DraIV 1-14	0.24		Map-42	0.41		T540	0.34		VOU-2	0.36
Boot-1	0.6		Nok-1	0.51		DraIV 1-5	0.57		MIB-15	0.35		T620	0.57		Wei-0	0.45
Bs-2	0.4		Nw-0	0.39		DraIV 1-7	0.34		MIB-22	0.22		T690	0.32		Wil-1	0.36
Bsch-0	0.6		Nw-2	0.41		DraIV 6-16	0.72		MIB-28	0.37		Ta-0	0.53		Ws-0	0.57
Bu-8	0.84		Nz1	0.37		DraIV 6-35	0.56		MIB-84	0.49		Tamm-2	0.27		Wt-5	0.29
Ca-0	0.33		Ob-1	0.43		Duk	0.49		MNF-Che-2	0.57		TDr-1	0.61		Ömö2-1	0.67
Cha-0	0.46		Old-1	0.51		Eden-2	0.39		MNF-Jac-32	0.45		TDr-17	0.51		Ör-1	0.32
Chat-1	0.32		Pa-2	0.39		Edi-0	0.75		MNF-Pot-48	0.36		TDr-18	0.24		11ME1.32	0.35
CIBC-2	0.59		PHW-10	0.43		Est-1	0.5		MNF-Pot-68	0.76		TDr-3	0.4		11PNA4.101	0.4
CIBC-4	0.77		PHW-13	0.44		Fäb-4	0.46		MOG-37	0.52		TDr-8	0.32		328PNA054	0.6
CIBC-5	0.5		PHW-14	0.36		Fei-0	0.39		Mr-0	0.37		Tomegap-2	0.58		627ME-4Y1	0.34
Cit-0	0.53		PHW-20	0.51		Fjä1-2	0.35		Mrk-0	0.71		Tottarp-2	0.38		Yo-0	0.34
Cnt-1	0.54		PHW-22	0.28		Fjä1-5	0.44		Mt-0	0.64		TOU-A1-115	0.31		Zdr-6	0.71
Co-2	0.43		PHW-28	0.44		Fjä1-1	0.3		Mz-0	0.33		TOU-A1-116	0.5		ZdrI 2-24	0.55
Co-4	0.41		PHW-31	0.44		Ga-0	0.33		N13	0.65		TOU-A1-12	0.36		ZdrI 2-25	0.36
CSHL-5	0.38		PHW-33	0.56		Gd-1	0.5		Na-1	1.21		TOU-A1-43	0.46
Com-1	0.51		PHW-35	0.43		Ge-0	0.2		NC-6	0.3		TOU-A1-62	0.4
Da-0	0.48		PHW-36	0.58		Got-7	0.56		Nd-1	0.53		TOU-A1-67	0.65
Db-0	0.54		PHW-37	0.44		Gr-1	0.35		NFA-10	0.28		TOU-A1-96	0.52
Di-1	0.4		Pla-0	0.42		Gul1-2	0.44		NFA-8	0.29		TOU-C-3	0.33
Do-0	0.37		Pn-0	0.4		Gy-0	0.32		Ost-0	0.3		TOU-E-11	0.48
Dra-2	0.47		Pog-0	0.38		Hi-0	0.51		Oy-0	0.58		TOU-H-12	0.36
Ede-1	0.41		Pr-0	0.35		Hod	0.36		Pa-1	0.16		TOU-H-13	0.73
2. Raw data for Figure 1B & C
Tray	Tube	Line	As (ppm)		Tray	Tube	Line	As (ppm)		Tray	Tube	Line	As (ppm)		Tray	Tube	Line	As (ppm)
1625	38	Col-0	2.98		1676	1	Kr-0	9.79		1677	1	Kr-0	16.24		1678	1	Kr-0	7.56
1625	20	Col-0	2.76		1676	19	Kr-0	6.41		1677	19	Kr-0	11.44		1678	19	Kr-0	11.77
1625	2	Col-0	2.42		1676	37	Kr-0	6.06		1677	37	Kr-0	9.56		1678	37	Kr-0	5.66
1625	92	Col-0	1.81		1676	10	Kr-0	11.52		1677	10	Kr-0	14.02		1678	10	Kr-0	7.19
1625	74	Col-0	2.25		1676	28	Kr-0	7.84		1677	28	Kr-0	15.51		1678	28	Kr-0	7.17
1625	56	Col-0	3.37		1676	46	Kr-0	8		1677	46	Kr-0	16.07		1678	46	Kr-0	17.81
1625	11	Col-0	3.52		1676	55	Kr-0	4.97		1677	55	Kr-0	14.14		1678	55	Kr-0	5.7
1625	65	Col-0	2.96		1676	73	Kr-0	6.57		1677	73	Kr-0	12.21		1678	73	Kr-0	8.99
1625	83	Col-0	2.26		1676	91	Kr-0	6.7		1677	91	Kr-0	12.44		1678	91	Kr-0	3.82
1625	47	Col-0	2.95		1676	64	Kr-0	7.33		1677	64	Kr-0	14.74		1678	64	Kr-0	9.01
1625	101	Col-0	3.44		1676	82	Kr-0	6.43		1677	82	Kr-0	21.01		1678	82	Kr-0	9.95
1625	29	Col-0	2.93		1676	100	Kr-0	4.82		1677	100	Kr-0	17.53		1678	100	Kr-0	14.08
1625	62	Kr-0	32.64		1676	2	Col-0	1.17		1677	2	Col-0	2.07		1678	2	Col-0	1.81
1625	80	Kr-0	36.12		1676	65	Col-0	1.12		1677	65	Col-0	2.79		1678	65	Col-0	1.31
1625	98	Kr-0	27.6		1676	83	Col-0	0.95		1677	83	Col-0	2.79		1678	83	Col-0	1.49
1625	8	Kr-0	16.51		1676	101	Col-0	1.12		1677	101	Col-0	1.75		1678	101	Col-0	1.9
1625	26	Kr-0	24.59		1676	20	Col-0	1.26		1677	20	Col-0	1.76		1678	20	Col-0	1.86
1625	44	Kr-0	32.47		1676	38	Col-0	1.19		1677	38	Col-0	1.46		1678	38	Col-0	1.44
1625	35	Kr-0	22.82		1676	56	Col-0	1.25		1677	56	Col-0	2.04		1678	56	Col-0	1.74
1625	107	Kr-0	11.54		1676	74	Col-0	1.05		1677	74	Col-0	1.5		1678	74	Col-0	2.01
1625	89	Kr-0	12.06		1676	92	Col-0	0.96		1677	92	Col-0	1.91		1678	92	Col-0	1.4
1625	17	Kr-0	23.22		1676	11	Col-0	1.28		1677	11	Col-0	2.08		1678	11	Col-0	2.13
1625	53	Kr-0	18.47		1676	29	Col-0	1.75		1677	29	Col-0	1.67		1678	29	Col-0	1.73
1625	71	Kr-0	15.77		1676	47	Col-0	1.22		1677	47	Col-0	2.59		1678	47	Col-0	1.95
1625	45	Kr-0 x Col-0 F1	32.24		1676	3	Kr-0 x Col-0 F2	1.94		1677	3	Kr-0 x Col-0 F2	14.42		1678	3	Kr-0 x Col-0 F2	1.49
1625	99	Kr-0 x Col-0 F1	2.96		1676	58	Kr-0 x Col-0 F2	0.88		1677	58	Kr-0 x Col-0 F2	20.95		1678	58	Kr-0 x Col-0 F2	1.19
1625	9	Kr-0 x Col-0 F1	3.15		1676	76	Kr-0 x Col-0 F2	1.12		1677	76	Kr-0 x Col-0 F2	1.7		1678	76	Kr-0 x Col-0 F2	1.82
1625	27	Kr-0 x Col-0 F1	2.12		1676	94	Kr-0 x Col-0 F2	1.45		1677	5	Kr-0 x Col-0 F2	1.59		1678	5	Kr-0 x Col-0 F2	2.26
1625	63	Kr-0 x Col-0 F1	31.03		1676	5	Kr-0 x Col-0 F2	1.18		1677	23	Kr-0 x Col-0 F2	1.74		1678	23	Kr-0 x Col-0 F2	31.58
1625	81	Kr-0 x Col-0 F1	2.9		1676	23	Kr-0 x Col-0 F2	1.47		1677	41	Kr-0 x Col-0 F2	41.84		1678	41	Kr-0 x Col-0 F2	0.87
1625	18	Kr-0 x Col-0 F1	3.12		1676	41	Kr-0 x Col-0 F2	1.07		1677	59	Kr-0 x Col-0 F2	2.79		1678	59	Kr-0 x Col-0 F2	21.4
1625	36	Kr-0 x Col-0 F1	2.23		1676	59	Kr-0 x Col-0 F2	0.73		1677	77	Kr-0 x Col-0 F2	1.79		1678	77	Kr-0 x Col-0 F2	1.44
1625	54	Kr-0 x Col-0 F1	2.19		1676	77	Kr-0 x Col-0 F2	1.28		1677	95	Kr-0 x Col-0 F2	1.53		1678	95	Kr-0 x Col-0 F2	1.38
1625	108	Kr-0 x Col-0 F1	2.65		1676	95	Kr-0 x Col-0 F2	12.66		1677	6	Kr-0 x Col-0 F2	4.78		1678	6	Kr-0 x Col-0 F2	1.11
1625	90	Kr-0 x Col-0 F1	2.57		1676	6	Kr-0 x Col-0 F2	0.72		1677	21	Kr-0 x Col-0 F2	2.09		1678	21	Kr-0 x Col-0 F2	1.2
1625	72	Kr-0 x Col-0 F1	2.55		1676	21	Kr-0 x Col-0 F2	10.29		1677	24	Kr-0 x Col-0 F2	1.41		1678	24	Kr-0 x Col-0 F2	11.57
1675	1	Kr-0	7.11		1676	24	Kr-0 x Col-0 F2	0.7		1677	42	Kr-0 x Col-0 F2	2.23		1678	42	Kr-0 x Col-0 F2	13.84
1675	19	Kr-0	6.72		1676	42	Kr-0 x Col-0 F2	5.12		1677	60	Kr-0 x Col-0 F2	30.09		1678	60	Kr-0 x Col-0 F2	1.98
1675	37	Kr-0	8.19		1676	60	Kr-0 x Col-0 F2	0.59		1677	78	Kr-0 x Col-0 F2	2.71		1678	78	Kr-0 x Col-0 F2	1.61
1675	10	Kr-0	8.6		1676	78	Kr-0 x Col-0 F2	0.79		1677	96	Kr-0 x Col-0 F2	28.39		1678	7	Kr-0 x Col-0 F2	1.72
1675	28	Kr-0	6.65		1676	7	Kr-0 x Col-0 F2	1.02		1677	7	Kr-0 x Col-0 F2	45.42		1678	25	Kr-0 x Col-0 F2	1.66
1675	46	Kr-0	10.74		1676	25	Kr-0 x Col-0 F2	1.23		1677	25	Kr-0 x Col-0 F2	19.32		1678	43	Kr-0 x Col-0 F2	1.71
1675	55	Kr-0	9.05		1676	43	Kr-0 x Col-0 F2	0.79		1677	43	Kr-0 x Col-0 F2	19.9		1678	61	Kr-0 x Col-0 F2	1.5
1675	73	Kr-0	6.15		1676	61	Kr-0 x Col-0 F2	6.25		1677	61	Kr-0 x Col-0 F2	3.13		1678	79	Kr-0 x Col-0 F2	13.78
1675	91	Kr-0	7.47		1676	79	Kr-0 x Col-0 F2	0.59		1677	79	Kr-0 x Col-0 F2	1.35		1678	39	Kr-0 x Col-0 F2	1.18
1675	64	Kr-0	12.05		1676	39	Kr-0 x Col-0 F2	0.7		1677	39	Kr-0 x Col-0 F2	1.62		1678	8	Kr-0 x Col-0 F2	1.97
1675	82	Kr-0	12.94		1676	97	Kr-0 x Col-0 F2	0.56		1677	97	Kr-0 x Col-0 F2	1.61		1678	26	Kr-0 x Col-0 F2	1.99
1675	100	Kr-0	10.03		1676	8	Kr-0 x Col-0 F2	2.55		1677	8	Kr-0 x Col-0 F2	3.32		1678	44	Kr-0 x Col-0 F2	11.49
1675	2	Col-0	1.21		1676	26	Kr-0 x Col-0 F2	1.53		1677	26	Kr-0 x Col-0 F2	2.44		1678	62	Kr-0 x Col-0 F2	2.59
1675	65	Col-0	1.2		1676	44	Kr-0 x Col-0 F2	0.66		1677	44	Kr-0 x Col-0 F2	1.82		1678	9	Kr-0 x Col-0 F2	1.97
1675	83	Col-0	1.19		1676	62	Kr-0 x Col-0 F2	6.4		1677	62	Kr-0 x Col-0 F2	3.32		1678	27	Kr-0 x Col-0 F2	2.37
1675	101	Col-0	1.09		1676	80	Kr-0 x Col-0 F2	10.87		1677	80	Kr-0 x Col-0 F2	2.11		1678	45	Kr-0 x Col-0 F2	13.52
1675	20	Col-0	0.96		1676	98	Kr-0 x Col-0 F2	0.84		1677	98	Kr-0 x Col-0 F2	1.47		1678	57	Kr-0 x Col-0 F2	9.73
1675	38	Col-0	0.77		1676	9	Kr-0 x Col-0 F2	0.89		1677	9	Kr-0 x Col-0 F2	3.17		1678	63	Kr-0 x Col-0 F2	1.11
1675	56	Col-0	1.02		1676	27	Kr-0 x Col-0 F2	0.86		1677	27	Kr-0 x Col-0 F2	3.35		1678	81	Kr-0 x Col-0 F2	2.14
1675	74	Col-0	0.99		1676	45	Kr-0 x Col-0 F2	9.6		1677	45	Kr-0 x Col-0 F2	1.31		1678	99	Kr-0 x Col-0 F2	1.37
1675	92	Col-0	1.17		1676	57	Kr-0 x Col-0 F2	0.63		1677	57	Kr-0 x Col-0 F2	1.35		1678	12	Kr-0 x Col-0 F2	0.75
1675	11	Col-0	1.31		1676	63	Kr-0 x Col-0 F2	10.9		1677	63	Kr-0 x Col-0 F2	2.05		1678	30	Kr-0 x Col-0 F2	1.53
1675	29	Col-0	1.36		1676	81	Kr-0 x Col-0 F2	1.12		1677	81	Kr-0 x Col-0 F2	2.9		1678	48	Kr-0 x Col-0 F2	12.54
1675	47	Col-0	1.26		1676	99	Kr-0 x Col-0 F2	1.09		1677	99	Kr-0 x Col-0 F2	2.04		1678	66	Kr-0 x Col-0 F2	1.38
1675	3	Kr-0 x Col-0 F2	5.28		1676	12	Kr-0 x Col-0 F2	1.8		1677	12	Kr-0 x Col-0 F2	1.73		1678	84	Kr-0 x Col-0 F2	1.73
1675	58	Kr-0 x Col-0 F2	0.86		1676	30	Kr-0 x Col-0 F2	1.08		1677	30	Kr-0 x Col-0 F2	1.62		1678	102	Kr-0 x Col-0 F2	1.24
1675	76	Kr-0 x Col-0 F2	0.9		1676	48	Kr-0 x Col-0 F2	12.79		1677	48	Kr-0 x Col-0 F2	1.44		1678	13	Kr-0 x Col-0 F2	1.32
1675	94	Kr-0 x Col-0 F2	1.24		1676	66	Kr-0 x Col-0 F2	0.74		1677	66	Kr-0 x Col-0 F2	4.33		1678	75	Kr-0 x Col-0 F2	1.63
1675	5	Kr-0 x Col-0 F2	13.12		1676	84	Kr-0 x Col-0 F2	8.71		1677	84	Kr-0 x Col-0 F2	1.37		1678	31	Kr-0 x Col-0 F2	1.61
1675	23	Kr-0 x Col-0 F2	0.98		1676	102	Kr-0 x Col-0 F2	6.64		1677	13	Kr-0 x Col-0 F2	1.37		1678	49	Kr-0 x Col-0 F2	14.18
1675	41	Kr-0 x Col-0 F2	1.17		1676	13	Kr-0 x Col-0 F2	8.5		1677	75	Kr-0 x Col-0 F2	21.19		1678	67	Kr-0 x Col-0 F2	1.59
1675	59	Kr-0 x Col-0 F2	0.83		1676	75	Kr-0 x Col-0 F2	0.69		1677	31	Kr-0 x Col-0 F2	1.48		1678	85	Kr-0 x Col-0 F2	1.21
1675	77	Kr-0 x Col-0 F2	0.75		1676	31	Kr-0 x Col-0 F2	0.98		1677	49	Kr-0 x Col-0 F2	2.17		1678	14	Kr-0 x Col-0 F2	1.36
1675	95	Kr-0 x Col-0 F2	0.84		1676	49	Kr-0 x Col-0 F2	7.51		1677	67	Kr-0 x Col-0 F2	16.62		1678	32	Kr-0 x Col-0 F2	1.74
1675	6	Kr-0 x Col-0 F2	12.3		1676	67	Kr-0 x Col-0 F2	0.79		1677	85	Kr-0 x Col-0 F2	1.79		1678	50	Kr-0 x Col-0 F2	1.17
1675	21	Kr-0 x Col-0 F2	1.02		1676	14	Kr-0 x Col-0 F2	0.89		1677	103	Kr-0 x Col-0 F2	1.48		1678	68	Kr-0 x Col-0 F2	1.65
1675	24	Kr-0 x Col-0 F2	0.94		1676	32	Kr-0 x Col-0 F2	0.87		1677	14	Kr-0 x Col-0 F2	19.84		1678	86	Kr-0 x Col-0 F2	18.66
1675	42	Kr-0 x Col-0 F2	0.99		1676	50	Kr-0 x Col-0 F2	1.05		1677	32	Kr-0 x Col-0 F2	1.26		1678	93	Kr-0 x Col-0 F2	23.45
1675	60	Kr-0 x Col-0 F2	13.35		1676	68	Kr-0 x Col-0 F2	1.13		1677	50	Kr-0 x Col-0 F2	2.45		1678	104	Kr-0 x Col-0 F2	1.01
1675	78	Kr-0 x Col-0 F2	0.89		1676	86	Kr-0 x Col-0 F2	1.33		1677	68	Kr-0 x Col-0 F2	2.3		1678	15	Kr-0 x Col-0 F2	1.2
1675	96	Kr-0 x Col-0 F2	17.82		1676	93	Kr-0 x Col-0 F2	1.63		1677	86	Kr-0 x Col-0 F2	1.27		1678	33	Kr-0 x Col-0 F2	0.87
1675	7	Kr-0 x Col-0 F2	1.2		1676	15	Kr-0 x Col-0 F2	1.45		1677	93	Kr-0 x Col-0 F2	1.97		1678	51	Kr-0 x Col-0 F2	6.36
1675	25	Kr-0 x Col-0 F2	0.82		1676	33	Kr-0 x Col-0 F2	8.8		1677	104	Kr-0 x Col-0 F2	20.6		1678	69	Kr-0 x Col-0 F2	1.86
1675	43	Kr-0 x Col-0 F2	8.71		1676	51	Kr-0 x Col-0 F2	0.99		1677	15	Kr-0 x Col-0 F2	1.95		1678	87	Kr-0 x Col-0 F2	1.24
1675	61	Kr-0 x Col-0 F2	1.02		1676	69	Kr-0 x Col-0 F2	0.86		1677	33	Kr-0 x Col-0 F2	1.43		1678	105	Kr-0 x Col-0 F2	1.01
1675	79	Kr-0 x Col-0 F2	0.71		1676	87	Kr-0 x Col-0 F2	1.37		1677	51	Kr-0 x Col-0 F2	3.05		1678	16	Kr-0 x Col-0 F2	1.48
1675	39	Kr-0 x Col-0 F2	0.86		1676	105	Kr-0 x Col-0 F2	0.97		1677	69	Kr-0 x Col-0 F2	2.14		1678	34	Kr-0 x Col-0 F2	1.88
1675	8	Kr-0 x Col-0 F2	0.88		1676	16	Kr-0 x Col-0 F2	1.48		1677	87	Kr-0 x Col-0 F2	30.23		1678	52	Kr-0 x Col-0 F2	1.34
1675	26	Kr-0 x Col-0 F2	1.05		1676	34	Kr-0 x Col-0 F2	1.36		1677	105	Kr-0 x Col-0 F2	1.77		1678	4	Kr-0 x Col-0 F2	18.4
1675	44	Kr-0 x Col-0 F2	1.14		1676	52	Kr-0 x Col-0 F2	0.62		1677	16	Kr-0 x Col-0 F2	19		1678	70	Kr-0 x Col-0 F2	12.31
1675	62	Kr-0 x Col-0 F2	0.98		1676	4	Kr-0 x Col-0 F2	10.68		1677	34	Kr-0 x Col-0 F2	1.33		1678	88	Kr-0 x Col-0 F2	12.04
1675	80	Kr-0 x Col-0 F2	1.23		1676	70	Kr-0 x Col-0 F2	7.39		1677	52	Kr-0 x Col-0 F2	1.23		1678	106	Kr-0 x Col-0 F2	1.66
1675	98	Kr-0 x Col-0 F2	10.54		1676	88	Kr-0 x Col-0 F2	0.98		1677	4	Kr-0 x Col-0 F2	1.86		1678	17	Kr-0 x Col-0 F2	1.87
1675	9	Kr-0 x Col-0 F2	13.92		1676	17	Kr-0 x Col-0 F2	13.35		1677	70	Kr-0 x Col-0 F2	1.82		1678	35	Kr-0 x Col-0 F2	1.28
1675	27	Kr-0 x Col-0 F2	1.1		1676	35	Kr-0 x Col-0 F2	0.76		1677	88	Kr-0 x Col-0 F2	2.91		1678	53	Kr-0 x Col-0 F2	1.62
1675	45	Kr-0 x Col-0 F2	10.6		1676	53	Kr-0 x Col-0 F2	9.81		1677	106	Kr-0 x Col-0 F2	2.36		1678	71	Kr-0 x Col-0 F2	11.67
1675	57	Kr-0 x Col-0 F2	0.85		1676	71	Kr-0 x Col-0 F2	1.01		1677	17	Kr-0 x Col-0 F2	1.93		1678	89	Kr-0 x Col-0 F2	9.06
1675	63	Kr-0 x Col-0 F2	0.73		1676	89	Kr-0 x Col-0 F2	9.6		1677	35	Kr-0 x Col-0 F2	17.19		1678	107	Kr-0 x Col-0 F2	1.44
1675	81	Kr-0 x Col-0 F2	1.04		1676	107	Kr-0 x Col-0 F2	0.82		1677	53	Kr-0 x Col-0 F2	1.18		1678	18	Kr-0 x Col-0 F2	3.45
1675	99	Kr-0 x Col-0 F2	1.36		1676	18	Kr-0 x Col-0 F2	2.57		1677	71	Kr-0 x Col-0 F2	2.21		1678	22	Kr-0 x Col-0 F2	0.98
1675	12	Kr-0 x Col-0 F2	0.81		1676	22	Kr-0 x Col-0 F2	10.88		1677	89	Kr-0 x Col-0 F2	1.98		1678	36	Kr-0 x Col-0 F2	1.24
1675	30	Kr-0 x Col-0 F2	0.81		1676	36	Kr-0 x Col-0 F2	1.14		1677	107	Kr-0 x Col-0 F2	16.77		1678	54	Kr-0 x Col-0 F2	1.76
1675	48	Kr-0 x Col-0 F2	11.11		1676	54	Kr-0 x Col-0 F2	1.5		1677	18	Kr-0 x Col-0 F2	1.99		1678	72	Kr-0 x Col-0 F2	1.61
1675	66	Kr-0 x Col-0 F2	12.47		1676	72	Kr-0 x Col-0 F2	1.01		1677	22	Kr-0 x Col-0 F2	1.63		1678	90	Kr-0 x Col-0 F2	1.34
1675	84	Kr-0 x Col-0 F2	0.89		1676	90	Kr-0 x Col-0 F2	1.08		1677	36	Kr-0 x Col-0 F2	1.77		1678	108	Kr-0 x Col-0 F2	1.79
1675	102	Kr-0 x Col-0 F2	1.44		1676	108	Kr-0 x Col-0 F2	1.07		1677	54	Kr-0 x Col-0 F2	2.48		1678	40	Kr-0 x Col-0 F2	1.19
1675	13	Kr-0 x Col-0 F2	0.84		1676	40	Kr-0 x Col-0 F2	0.79		1677	72	Kr-0 x Col-0 F2	1.44
1675	75	Kr-0 x Col-0 F2	0.92							1677	90	Kr-0 x Col-0 F2	1.75
1675	31	Kr-0 x Col-0 F2	6.82							1677	108	Kr-0 x Col-0 F2	2.08
1675	49	Kr-0 x Col-0 F2	6.43							1677	40	Kr-0 x Col-0 F2	2.62
1675	67	Kr-0 x Col-0 F2	0.69
1675	14	Kr-0 x Col-0 F2	1.08
1675	32	Kr-0 x Col-0 F2	1.35
1675	50	Kr-0 x Col-0 F2	0.77
1675	68	Kr-0 x Col-0 F2	0.83
1675	86	Kr-0 x Col-0 F2	0.62
1675	93	Kr-0 x Col-0 F2	1.25
1675	104	Kr-0 x Col-0 F2	0.95
1675	15	Kr-0 x Col-0 F2	1.85
1675	33	Kr-0 x Col-0 F2	0.79
1675	51	Kr-0 x Col-0 F2	0.82
1675	69	Kr-0 x Col-0 F2	0.69
1675	87	Kr-0 x Col-0 F2	2.91
1675	16	Kr-0 x Col-0 F2	4.71
1675	34	Kr-0 x Col-0 F2	0.62
1675	52	Kr-0 x Col-0 F2	11.86
1675	4	Kr-0 x Col-0 F2	0.77
1675	70	Kr-0 x Col-0 F2	0.7
1675	88	Kr-0 x Col-0 F2	0.87
1675	106	Kr-0 x Col-0 F2	1.42
1675	17	Kr-0 x Col-0 F2	11.18
1675	35	Kr-0 x Col-0 F2	0.57
1675	53	Kr-0 x Col-0 F2	2.09
1675	71	Kr-0 x Col-0 F2	0.67
1675	89	Kr-0 x Col-0 F2	0.52
1675	18	Kr-0 x Col-0 F2	5.9
1675	22	Kr-0 x Col-0 F2	0.76
1675	36	Kr-0 x Col-0 F2	0.81
1675	54	Kr-0 x Col-0 F2	6.05
1675	40	Kr-0 x Col-0 F2	1.29
