# Supplementary material for: Genome-wide Association Mapping Identifies a New Arsenate Reductase Enzyme Critical for Limiting Arsenic Accumulation in Plants
Source: PLoS Biol. 2014 Dec 2;12(12):e1002009. doi: 10.1371/journal.pbio.1002009 (PMC4251824; doi:10.1371/journal.pbio.1002009)
Supplement: Data S3 — Raw data used to prepare Figure 3 . (XLSX) [file pbio.1002009.s013.xlsx]

## Sheet: Figure 3
Shoot and Root arsenic speciation analysis
			Tissue concentration (nmol/g FW)			Tissue concentration (nmol/g FW)
Line	Replicate	Tissue	As(III)	As(III) mean	As(III) SE	As(V)	As(V) mean	As(V) SE	As(III)% in total As	As(III)% mean	As(III)% SE
Col-0	1	shoot	6.0277			0.232595			96.2846
Col-0	2	shoot	6.67407			0.192019			97.2034
Col-0	3	shoot	4.71826			0.189748			96.1339
Col-0	4	shoot	6.98635	6.1016	0.502461	0.240002	0.213591	0.0132052	96.6788	96.5752	0.238835
Kr-0	1	shoot	164.025			6.15464			96.3834
Kr-0	2	shoot	211.972			7.46133			96.5997
Kr-0	3	shoot	258.921			11.8067			95.6389
Kr-0	4	shoot	254.254	222.293	22.1072	12.5502	9.49323	1.58041	95.2961	95.9795	0.306992
hac1-1	1	shoot	322.382			7.07761			97.8517
hac1-1	2	shoot	369.476			4.22809			98.8686
hac1-1	3	shoot	343.017			6.50044			98.1402
hac1-1	4	shoot	342.929	344.451	9.65086	6.14388	5.98751	0.617215	98.2399	98.2751	0.214265
hac1-2	1	shoot	340.832			8.87423			97.4624
hac1-2	2	shoot	235.956			3.20025			98.6619
hac1-2	3	shoot	590.056			10.7306			98.2139
hac1-2	4	shoot	354.752	380.399	74.7458	5.59399	7.09977	1.67842	98.4476	98.1964	0.261225
Col-0	1	root	1256.59			33.7747			97.3826
Col-0	2	root	1650.52			40.2026			97.6222
Col-0	3	root	1423.36			34.6042			97.6265
Col-0	4	root	1698.65	1507.28	102.886	30.4126	34.7485	2.03134	98.2411	97.7181	0.183416
Kr-0	1	root	890.234			182.448			82.9914
Kr-0	2	root	1349.45			408.217			76.7751
Kr-0	3	root	1088.65			228.281			82.6656
Kr-0	4	root	1387.78	1179.03	116.973	126.069	236.254	61.0126	91.6723	83.5261	3.06815
hac1-1	1	root	1889.02			557.86			77.2011
hac1-1	2	root	1630.41			563.888			74.3021
hac1-1	3	root	1891.09			491.774			79.3621
hac1-1	4	root	2047.18	1864.42	86.3501	386.105	499.907	41.3009	84.1323	78.7494	2.07217
hac1-2	1	root	1831.17			445.51			80.4316
hac1-2	2	root	1720.87			345.954			83.2616
hac1-2	3	root	2328.9			530.496			81.4473
hac1-2	4	root	1973.39	1963.58	132.286	321.759	410.93	48.0149	85.9809	82.7803	1.21687
