# Supplementary material for: Genome-wide Association Mapping Identifies a New Arsenate Reductase Enzyme Critical for Limiting Arsenic Accumulation in Plants
Source: PLoS Biol. 2014 Dec 2;12(12):e1002009. doi: 10.1371/journal.pbio.1002009 (PMC4251824; doi:10.1371/journal.pbio.1002009)
Supplement: Data S5 — Raw data used to prepare Figure 6 . (XLSX) [file pbio.1002009.s015.xlsx]

## Sheet: Figure 6A
Raw data for Figure 6A
ID	No. in Tray	As75
Col NG	1	2.24846
Col NG	7	1.46544
Col NG	13	1.61128
Col NG	19	2.42618
Col NG	25	1.49563
Col NG	31	1.49125
Col NG	37	1.96442
Col NG	43	1.60993
Col NG	49	1.70394
Col NG	61	1.40497
Col NG	67	1.612
Col NG	79	1.52491
Col SG	3	0.927431
Col SG	9	1.12171
Col SG	15	1.37437
Col SG	21	2.35033
Col SG	27	1.6909
Col SG	33	1.48125
Col SG	39	1.28228
Col SG	45	1.60261
Col SG	51	1.27001
Col SG	57	1.64747
Col SG	63	2.77035
Col SG	81	1.55214
Col/Kr	5	5.57161
Col/Kr	11	3.40854
Col/Kr	17	15.7678
Col/Kr	23	6.77714
Col/Kr	29	30.1294
Col/Kr	35	6.15878
Col/Kr	41	9.97641
Col/Kr	53	6.48894
Col/Kr	65	19.2128
Kr NG	2	27.3961
Kr NG	8	10.2567
Kr NG	14	6.87412
Kr NG	20	12.2906
Kr NG	26	13.2183
Kr NG	32	12.3609
Kr NG	38	4.6772
Kr NG	44	12.2561
Kr NG	50	6.13599
Kr NG	56	9.40961
Kr NG	62	11.542
Kr NG	74	5.70377
Kr NG	92	11.4815
Kr SG	4	8.46478
Kr SG	10	11.0207
Kr SG	16	7.18396
Kr SG	22	19.9401
Kr SG	28	23.4323
Kr SG	34	9.63814
Kr SG	40	29.3114
Kr SG	46	10.6706
Kr SG	52	9.87026
Kr SG	58	6.76199
Kr SG	64	17.6314
Kr SG	70	13.8326
Kr SG	82	16.2573
Kr/Col	6	2.37732
Kr/Col	12	1.48403
Kr/Col	18	1.28179
Kr/Col	30	2.34026
Kr/Col	36	1.21497
Kr/Col	42	2.47355
Kr/Col	60	2.03558

## Sheet: Figure 6B
Raw data for Figure 6B
Well	Sample Name	Target Name	Task	Reporter	Quencher	Cт	Cт Mean
A5	Root-1	UBC	UNKNOWN	SYBR	None	26.6644	26.6644
A6	Root-2	UBC	UNKNOWN	SYBR	None	26.6777	26.6777
A7	Root-3	UBC	UNKNOWN	SYBR	None	26.7814	26.7814
A8	Root-4	UBC	UNKNOWN	SYBR	None	26.812	26.812
A9	Shoot1	UBC	UNKNOWN	SYBR	None	26.5948	26.5948
A10	Shoot2	UBC	UNKNOWN	SYBR	None	26.508	26.508
A11	Shoot3	UBC	UNKNOWN	SYBR	None	26.4457	26.4457
A12	Shoot4	UBC	UNKNOWN	SYBR	None	26.327	26.327
E5	Root-1	HAC1	UNKNOWN	SYBR	None	28.6505	28.6505
E6	Root-2	HAC1	UNKNOWN	SYBR	None	28.7369	28.7369
E7	Root-3	HAC1	UNKNOWN	SYBR	None	28.7502	28.7502
E8	Root-4	HAC1	UNKNOWN	SYBR	None	28.7956	28.7956
E9	Shoot1	HAC1	UNKNOWN	SYBR	None	31.8216	31.8216
E10	Shoot2	HAC1	UNKNOWN	SYBR	None	31.6588	31.6588
E11	Shoot3	HAC1	UNKNOWN	SYBR	None	31.9103	31.9103
E12	Shoot4	HAC1	UNKNOWN	SYBR	None	31.9308	31.9308
