# Supplementary material for: Genome-wide Association Mapping Identifies a New Arsenate Reductase Enzyme Critical for Limiting Arsenic Accumulation in Plants
Source: PLoS Biol. 2014 Dec 2;12(12):e1002009. doi: 10.1371/journal.pbio.1002009 (PMC4251824; doi:10.1371/journal.pbio.1002009)
Supplement: Data S6 — Raw data used to prepare Figure 7 . (XLSX) [file pbio.1002009.s016.xlsx]

## Sheet: Sheet1
Raw data for Figure 7A
SampleName	Ct (HAC1)rol	Ct(UBC)
0 As(V)	25.23	26.2582
0 As(V)	25.3515	26.1175
0 As(V)	25.111	26.1523
50 As(V)	21.141	23.8678
50 As(V)	21.0564	24.5144
50 As(V)	21.2229	23.9938
100 As(V)	20.6133	23.9687
100 As(V)	20.6768	24.256
100 As(V)	20.7654	24.1896
200 As(V)	22.0676	24.0155
200 As(V)	21.9588	24.5659
200 As(V)	22.0155	24.4199
300 As(V)	23.3785	26.1098
300 As(V)	23.4398	26.0766
300 As(V)	24.1269	26.0101
Raw data for Figure 7B
SampleName	Ct (HAC1)rol	Ct(UBC)
0 As(III)	22.779	25.284
0 As(III)	22.643	25.244
0 As(III)	22.296	25.388
10 As(III)	26.161	26.535
10 As(III)	26.103	26.713
10 As(III)	26.174	27.015
50 As(III)	22.383	24.065
50 As(III)	22.268	24.053
50 As(III)	22.134	24.04
100 As(III)	27.124	26.779
100 As(III)	27.2	27.024
100 As(III)	27.657	26.858
