# Supplementary material for: Genome-wide Association Mapping Identifies a New Arsenate Reductase Enzyme Critical for Limiting Arsenic Accumulation in Plants
Source: PLoS Biol. 2014 Dec 2;12(12):e1002009. doi: 10.1371/journal.pbio.1002009 (PMC4251824; doi:10.1371/journal.pbio.1002009)
Supplement: Data S7 — Raw data used to prepare Figure 8 . (XLSX) [file pbio.1002009.s017.xlsx]

## Sheet: Figure 8
As(V) uptake and As(III) efflux, based on As speciation analysis in the nutrient solution
Line	Replicate		24 h As(III) efflux	24 h As(V) uptake	Ratio of As(III) efflux			48 h As(III) efflux	48 h As(V) uptake	Ratio of As(III) efflux												Sample
			(µmol/g FW)	(µmol/g FW)	to As(V) uptake			(µmol/g FW)	(µmol/g FW)	to As(V) uptake												Line!	24 hr As(III) efflux	24 hr As(V) uptake	24hr As(III)/As(V)	48 hr As(III) efflux	48 hr As(V) uptake	48hr As(III)/As(V)
Col-0	1		1.59346	2.70084	0.589988			2.01647	4.26695	0.47258												Col-0	1.59346	2.70084	0.589988	2.01647	4.26695	0.47258
Col-0	2		1.47284	3.10745	0.473969			1.87894	4.83032	0.388988												Col-0	1.47284	3.10745	0.473969	1.87894	4.83032	0.388988
Col-0	3		1.41442	2.69595	0.524645			1.30789	3.71553	0.352005												Col-0	1.41442	2.69595	0.524645	1.30789	3.71553	0.352005
Col-0	4		1.39486	2.39443	0.582546			1.63708	3.83313	0.427086												Col-0	1.39486	2.39443	0.582546	1.63708	3.83313	0.427086
Kr-0	1		0.1515	1.66425	0.0910318			0	2.54965	0												Kr-0	0.1515	1.66425	0.0910318	0	2.54965	0
Kr-0	2		0.159813	2.64299	0.0604668			0	4.06013	0												Kr-0	0.159813	2.64299	0.0604668	0	4.06013	0
Kr-0	3		0	2.21293	0			0	3.54976	0												Kr-0	0	2.21293	0	0	3.54976	0
Kr-0	4		0.103331	2.39729	0.0431032			0	3.92655	0												Kr-0	0.103331	2.39729	0.0431032	0	3.92655	0
hac1-1	1		0.171643	2.90528	0.0590797			0	5.06224	0												R1	0.171643	2.90528	0.0590797	0	5.06224	0
hac1-1	2		0.159493	2.54736	0.0626111			0.223367	4.39065	0.0508734												R1	0.159493	2.54736	0.0626111	0.223367	4.39065	0.0508734
hac1-1	3		0.268875	3.27243	0.0821637			0.208432	5.30101	0.0393192												R1	0.268875	3.27243	0.0821637	0.208432	5.30101	0.0393192
hac1-1	4		0.0562981	3.08037	0.0182764			0	5.0663	0												R1	0.0562981	3.08037	0.0182764	0	5.0663	0
hac1-2	1		0	2.40973	0			0	4.28982	0												R2	0	2.40973	0	0	4.28982	0
hac1-2	2		0.300641	2.79563	0.10754			0.55303	5.0465	0.109587												R2	0.300641	2.79563	0.10754	0.55303	5.0465	0.109587
hac1-2	3		0.376638	3.56043	0.105784			0.201743	5.45191	0.037004												R2	0.376638	3.56043	0.105784	0.201743	5.45191	0.037004
hac1-2	4		0.162055	2.39483	0.0676686			0.182447	4.51795	0.0403826												R2	0.162055	2.39483	0.0676686	0.182447	4.51795	0.0403826
			24 h As(III) efflux	24 h As(V) uptake	24 h As(III) efflux	24 h As(V) uptake		48 h As(III) efflux	48 h As(V) uptake	48 h As(III) efflux	48 h As(V) uptake											LSD0.05	0.17	NS	0.067	0.313	0.83	0.057
		Line	mean	mean	SE	SE		mean	mean	SE	SE
		Col-0	1.4689	2.72467	0.0447035	0.146337		1.71009	4.16148	0.155317	0.252514
		Kr-0	0.103661	2.22937	0.036728	0.207147		0	3.52152	0	0.248997
		hac1-1	0.164077	2.95136	0.0434714	0.154129		0.10795	4.95505	0.0623993	0.196236
		hac1-2	0.209834	2.79016	0.0828566	0.207147		0.234305	4.82654	0.115555	0.248997
