# Supplementary material for: Genome-wide Association Mapping Identifies a New Arsenate Reductase Enzyme Critical for Limiting Arsenic Accumulation in Plants
Source: PLoS Biol. 2014 Dec 2;12(12):e1002009. doi: 10.1371/journal.pbio.1002009 (PMC4251824; doi:10.1371/journal.pbio.1002009)
Supplement: Data S8 — Raw data used to prepare Figure 10 . (XLSX) [file pbio.1002009.s018.xlsx]

## Sheet: Root length
Arsenate tolerance assay
As(V) conc (µM)	Line	Plate	Root length (mm) (mean of 5 plants per plate)	Mean of plates	SE
0	Col-0	1	39.207						Root length (mm), mean
0	Col-0	2	36.1442					As(V) conc (µM)	0	5	10	25	50	100	250
0	Col-0	3	55.552					Col-0	43.9423	51.4692	43.2346	41.337	47.8587	42.5543	7.7499
0	Col-0	4	44.8662	43.9423	4.27075			hac1-1	45.572	46.6969	45.2425	39.0539	44.8672	23.7193	2.7595
0	hac1-1	1	38.6166					hac1-2	44.297	44.5537	41.8277	37.5982	39.3197	22.77	2.26885
0	hac1-1	2	45.4626
0	hac1-1	3	53.2638						Root length, SE
0	hac1-1	4	44.945	45.572	2.99926			Col-0	4.27075	3.09335	4.70801	2.32844	2.22754	1.87894	0.802658
0	hac1-2	1	40.0842					hac1-1	2.99926	3.64151	4.76377	3.58953	2.56818	2.07687	0.389713
0	hac1-2	2	43.1434					hac1-2	2.89638	4.43647	4.90485	0.920874	5.1723	3.06101	0.427953
0	hac1-2	3	52.7764
0	hac1-2	4	41.1842	44.297	2.89638
5	Col-0	1	44.7542
5	Col-0	2	50.4512
5	Col-0	3	54.8254
5	Col-0	4	57.3638	51.8487	2.76227
5	hac1-1	1	36.0036
5	hac1-1	2	48.1554
5	hac1-1	3	51.2346
5	hac1-1	4	51.394	46.6969	3.64151
5	hac1-2	1	31.455
5	hac1-2	2	51.1304
5	hac1-2	3	47.603
5	hac1-2	4	48.0264	44.5537	4.43647
10	Col-0	1	32.8044
10	Col-0	2	45.6512
10	Col-0	3	54.963
10	Col-0	4	39.5198	43.2346	4.70801
10	hac1-1	1	34.1032
10	hac1-1	2	46.9718
10	hac1-1	3	54.5344
10	hac1-1	4	45.8456	45.3637	4.22018
10	hac1-2	1	27.6668
10	hac1-2	2	45.516
10	hac1-2	3	47.6774
10	hac1-2	4	45.4988	41.5898	4.66908
25	Col-0	1	35.4722
25	Col-0	2	39.947
25	Col-0	3	46.0634
25	Col-0	4	43.8654	41.337	2.32844
25	hac1-1	1	31.1556
25	hac1-1	2	35.48
25	hac1-1	3	42.177
25	hac1-1	4	47.403	39.0539	3.58953
25	hac1-2	1	35.6234
25	hac1-2	2	37.2424
25	hac1-2	3	37.453
25	hac1-2	4	40.0738	37.5982	0.920874
50	Col-0	1	50.0036
50	Col-0	2	48.4468
50	Col-0	3	42.2874
50	Col-0	4	51.873	48.1527	2.07675
50	hac1-1	1	*
50	hac1-1	2	40.3947
50	hac1-1	3	36.2075
50	hac1-1	4	52.7503	43.1175	4.96574
50	hac1-2	1	*
50	hac1-2	2	47.1418
50	hac1-2	3	34.8034
50	hac1-2	4	46.8566	42.9339	4.0661
100	Col-0	1	44.1606
100	Col-0	2	43.4102
100	Col-0	3	37.0794
100	Col-0	4	45.5672	42.5543	1.87894
100	hac1-1	1	25.596
100	hac1-1	2	21.6422
100	hac1-1	3	19.1342
100	hac1-1	4	28.5048	23.7193	2.07687
100	hac1-2	1	26.177
100	hac1-2	2	25.9004
100	hac1-2	3	13.5996
100	hac1-2	4	25.4032	22.77	3.06101
250	Col-0	1	5.7182
250	Col-0	2	8.5834
250	Col-0	3	7.3024
250	Col-0	4	9.3956	7.7499	0.802658
250	hac1-1	1	1.8502
250	hac1-1	2	3.679
250	hac1-1	3	3.0284
250	hac1-1	4	2.4804	2.7595	0.389713
250	hac1-2	1	1.0776
250	hac1-2	2	2.2146
250	hac1-2	3	2.8974
250	hac1-2	4	2.8858	2.26885	0.427953
			(* fungal infection)

## Sheet: Shoot Biomass
Arsenate tolerance assay
As(V) conc (µM)	Line	Plate	Shoot fresh weight (mg/plant)	Mean of plates	SE				Shoot FW (mg/plant), mean				Shoot FW, SE
0	Col-0	1	6.18					As(V) conc (µM)	Col-0	hac1-1	hac1-2		Col-0	hac1-1	hac1-2
0	Col-0	2	9.66					0	7.055	6.415	6.935		0.881377	0.269861	1.0124
0	Col-0	3	5.82					5	5.29	5.675	4.725		0.884176	0.73036	0.645362
0	Col-0	4	6.56	7.055	0.881377			10	5.665	5.93	5.115		0.398863	0.525959	0.39263
0	hac1-1	1	5.94					25	4.44	4.205	4.535		0.398162	0.551445	0.348843
0	hac1-1	2	6.72					50	3.97	3.5	3.265		0.534696	0.471593	0.505791
0	hac1-1	3	5.98					100	2.63	1.9	1.985		0.0984886	0.125433	0.150416
0	hac1-1	4	7.02	6.415	0.269861			250	1.115	0.485	0.52		0.109049	0.0655108	0.0365148
0	hac1-2	1	6.3
0	hac1-2	2	9.94
0	hac1-2	3	5.92
0	hac1-2	4	5.58	6.935	1.0124
5	Col-0	1	3.9
5	Col-0	2	3.64
5	Col-0	3	7.04
5	Col-0	4	6.58	5.29	0.884176
5	hac1-1	1	4.54
5	hac1-1	2	4.54
5	hac1-1	3	7.6
5	hac1-1	4	6.02	5.675	0.73036
5	hac1-2	1	4.5
5	hac1-2	2	3.24
5	hac1-2	3	4.78
5	hac1-2	4	6.38	4.725	0.645362
10	Col-0	1	4.84
10	Col-0	2	6.06
10	Col-0	3	5.18
10	Col-0	4	6.58	5.665	0.398863
10	hac1-1	1	4.38
10	hac1-1	2	6.7
10	hac1-1	3	6.42
10	hac1-1	4	6.22	5.93	0.525959
10	hac1-2	1	4.54
10	hac1-2	2	5.6
10	hac1-2	3	4.36
10	hac1-2	4	5.96	5.115	0.39263
25	Col-0	1	3.5
25	Col-0	2	5.38
25	Col-0	3	4.18
25	Col-0	4	4.7	4.44	0.398162
25	hac1-1	1	2.82
25	hac1-1	2	5
25	hac1-1	3	3.82
25	hac1-1	4	5.18	4.205	0.551445
25	hac1-2	1	3.8
25	hac1-2	2	4.08
25	hac1-2	3	5.08
25	hac1-2	4	5.18	4.535	0.348843
50	Col-0	1	3
50	Col-0	2	5.38
50	Col-0	3	4.2
50	Col-0	4	3.3	3.97	0.534696
50	hac1-1	1	2.58
50	hac1-1	2	4.5
50	hac1-1	3	4.1
50	hac1-1	4	2.82	3.5	0.471593
50	hac1-2	1	2.38
50	hac1-2	2	4.08
50	hac1-2	3	4.2
50	hac1-2	4	2.4	3.265	0.505791
100	Col-0	1	2.46
100	Col-0	2	2.78
100	Col-0	3	2.82
100	Col-0	4	2.46	2.63	0.0984886
100	hac1-1	1	1.58
100	hac1-1	2	2.18
100	hac1-1	3	1.86
100	hac1-1	4	1.98	1.9	0.125433
100	hac1-2	1	1.68
100	hac1-2	2	1.8
100	hac1-2	3	2.34
100	hac1-2	4	2.12	1.985	0.150416
250	Col-0	1	0.88
250	Col-0	2	1.32
250	Col-0	3	0.98
250	Col-0	4	1.28	1.115	0.109049
250	hac1-1	1	0.4
250	hac1-1	2	0.44
250	hac1-1	3	0.42
250	hac1-1	4	0.68	0.485	0.0655108
250	hac1-2	1	0.48
250	hac1-2	2	0.56
250	hac1-2	3	0.44
250	hac1-2	4	0.6	0.52	0.0365148
