# Supplementary material for: Genome-wide Association Mapping Identifies a New Arsenate Reductase Enzyme Critical for Limiting Arsenic Accumulation in Plants
Source: PLoS Biol. 2014 Dec 2;12(12):e1002009. doi: 10.1371/journal.pbio.1002009 (PMC4251824; doi:10.1371/journal.pbio.1002009)
Supplement: Data S9 — Raw data used to prepare Figure 11 and Figure S5. (XLSX) [file pbio.1002009.s019.xlsx]

## Sheet: Shoot & Root As speciation
Arsenic concentration and speciation in hac1, acr2-2 single and double mutants																		acr2-2 hac1-2 double mutant								acr2-2 hac1-1 double mutant
			As species concentration								Root As speciation (nmol g-1 FW)
Tissue	Line	Replicate	As(III), nmol g-1 FW	Mean	SE	As(V), nmol g-1 FW	Mean	SE		Line	As(III)	SE	As(V)	SE
Roots	Col-0	1	630.996	558.171	29.3127	48.5429	54.2048	5.59207		Col-0	558.171	29.3127	54.2048	5.59207
		2	569.341			61.4365				acr2-2	563.181	46.5975	44.7401	1.61762
		3	542.2			65.4545				hac1-1	574.644	20.5256	850.441	105.639
		4	490.146			41.3851				acr2-2 hac1-1	525.551	41.0703	949.816	132.612
	acr2-2	1	511.786	563.181	46.5975	45.4206	44.7401	1.61762		hac1-2	571.484	18.9931	1043.62	166.342
		2	595.042			43.1224				acr2-2 hac1-2	555.994	26.657	901.907	216.604
		3	467.572			41.475
		4	678.325			48.9424
	hac1-1	1	514.512	574.644	20.5256	604.078	850.441	105.639
		2	606.82			1089.59
		3	591.239			943.504
		4	586.005			764.596
	acr2-2 hac1-1	1	482.435	525.551	41.0703	719.265	949.816	132.612			Shoot As speciation (nmol g-1 FW)
		2	436.6			1296.47				Line	As(III)	SE	As(V)	SE
		3	562.011			767.328				Col-0	1.23916	0.167179	0.142422	0.0618901
		4	621.158			1016.2				acr2-2	1.11489	0.046937	0.0267066	0.0267066
	hac1-2	1	586.665	571.484	18.9931	717.227	1043.62	166.342		hac1-1	40.1863	2.85262	1.37435	0.263458
		2	533.737			1151.06				acr2-2 hac1-1	41.6738	4.73111	0.9881	0.386038
		3	594.049			1262.58				hac1-2	32.1474	1.6614	0.840991	0.0660819
		4	*			*				acr2-2 hac1-2	42.1958	2.49535	0.891201	0.141006
	acr2-2 hac1-2	1	499.811	555.994	26.657	607.595	901.907	216.604
		2	625.844			1527.98
		3	563.268			857.254
		4	535.05			614.802
Shoots	Col-0	1	1.7183	1.23916	0.167179	0.300351	0.142422	0.0618901
		2	0.981962			0.117079
		3	1.04149			0
		4	1.2149			0.152257
	acr2-2	1	1.06365	1.11489	0.046937	0.106826	0.0267066	0.0267066
		2	1.24535			0
		3	1.11802			0
		4	1.03254			0
	hac1-1	1	46.2058	40.1863	2.85262	1.02393	1.37435	0.263458
		2	35.4908			1.88963
		3	35.1374			0.827684
		4	43.9112			1.75615
	acr2-2 hac1-1	1	35.8261	41.6738	4.73111	1.14136	0.9881	0.386038
		2	38.4179			0.93648
		3	36.6767			0
		4	55.7746			1.87456
	hac1-2	1	35.3384	32.1474	1.6614	0.88054	0.840991	0.0660819
		2	29.7495			0.93043
		3	31.3542			0.712005
		4	*			*
	acr2-2 hac1-2	1	38.1229	42.1958	2.49535	0.746871	0.891201	0.141006
		2	49.4753			1.30913
		3	40.6126			0.701181
		4	40.5724			0.807619
		(* replicate lost during experiment because As(V) was not added to this pot)

## Sheet: As(V) uptake & As(III) efflux
Arsenate uptake and arsenite efflux in acr2-2, hac1 single and double mutants														Mean		Mean
														As(III) efflux	SE	As(V) uptake	SE	% As(III) efflux	SE
		As(III) efflux	Mean	SE	As(V) uptake	Mean	SE	% As(III) efflux/As(V) uptake	Mean	SE			Line	µmol g-1 root FW		µmol g-1 root FW
Line	Replicate	µmol g-1 root FW			µmol g-1 root FW								Col-0	3.36181	0.127496	4.90757	0.0908662	68.4536	1.62488
Col-0	1	3.26349	3.36181	0.127496	4.71961	4.90757	0.0908662	69.1475	68.4536	1.62488			acr2-2	4.03273	0.253163	6.02955	0.335789	66.809	0.501671
	2	3.20368			4.82671			66.3739					hac1-1	1.10406	0.0787099	5.81174	0.0632588	19.0327	1.4931
	3	3.74253			5.14465			72.7462					acr2-2 hac1-1	1.1484	0.216612	6.23686	1.09825	18.3529	0.690713
	4	3.23755			4.93931			65.5467					hac1-2	1.05288	0.0645555	6.15287	0.340926	17.1113	0.382848
acr2-2	1	3.60304	4.03273	0.253163	5.41498	6.02955	0.335789	66.5384	66.809	0.501671			acr2-2 hac1-2	1.01269	0.151416	5.94539	0.654698	16.9812	1.41884
	2	4.11738			6.14923			66.9577
	3	3.69643			5.62946			65.6622
	4	4.71405			6.92452			68.0777
hac1-1	1	0.8762	1.10406	0.0787099	5.89547	5.81174	0.0632588	14.8623	19.0327	1.4931
	2	1.20882			5.75181			21.0163
	3	1.20961			5.66357			21.3577
	4	1.12159			5.93609			18.8945
acr2-2 hac1-1	1	0.977494	1.1484	0.216612	4.89894	6.23686	1.09825	19.9532	18.3529	0.690713
	2	1.79628			9.51917			18.8701
	3	0.89698			5.36406			16.722
	4	0.922833			5.16525			17.8662
hac1-2	1	1.02463	1.05288	0.0645555	6.26383	6.15287	0.340926	16.3579	17.1113	0.382848
	2	0.957901			5.51477			17.3697
	3	1.17611			6.68002			17.6064
	4	*			*			*
acr2-2 hac1-2	1	0.723385	1.01269	0.151416	5.68026	5.94539	0.654698	12.7351	16.9812	1.41884
	2	1.43278			7.84627			18.2607
	3	1.00382			5.37455			18.6773
	4	0.890769			4.88048			18.2517
		(* replicate lost during experiment because As(V) was not added to this pot)
