# Supplementary material for: Genome-wide Association Mapping Identifies a New Arsenate Reductase Enzyme Critical for Limiting Arsenic Accumulation in Plants
Source: PLoS Biol. 2014 Dec 2;12(12):e1002009. doi: 10.1371/journal.pbio.1002009 (PMC4251824; doi:10.1371/journal.pbio.1002009)
Supplement: Data S10 — Raw data used to prepare Figure 12 . (XLSX) [file pbio.1002009.s020.xlsx]

## Sheet: Root length
Arsenate tolerance assay									Mean root length (mm)
			Root length (mm)					As(V) conc (µM)	0	5	25	50	100	250
Line	As(V) conc (µM)	Plate	(mean of 5 plants per plate)	Mean	SE			Col-0	53.6445	53.5428	59.6028	66.8109	59.0891	40.2579
Col-0	0	1	50.561	53.6445	1.2161			acr2-2	49.1589	47.0206	52.4527	56.3624	57.8182	31.3923
Col-0	0	2	53.6045					hac1-2	53.1312	51.1352	55.7883	45.8532	30.8991	8.75595
Col-0	0	3	53.9102					acr2-2 hac1-2	52.286	49.7306	56.5107	48.3406	20.0964	6.91367
Col-0	0	4	56.5023
acr2-2	0	1	43.3347	49.1589	2.84393				SE
acr2-2	0	2	55.1623					Col-0	1.2161	7.10527	2.43587	1.37047	2.81089	4.79815
acr2-2	0	3	52.7488					acr2-2	2.84393	3.36549	3.63845	3.26615	1.35591	5.18648
acr2-2	0	4	45.3898					hac1-2	1.20594	6.99193	2.97916	0.482233	2.01495	1.2735
hac1-2	0	1	54.1808	53.1312	1.20594			acr2-2 x hac1-2	0.603707	1.90868	1.4121	1.90599	0.532347	0.459029
hac1-2	0	2	56.022
hac1-2	0	3	51.4997
hac1-2	0	4	50.8222
acr2-2 hac1-2	0	1	51.2265	52.286	0.603707
acr2-2 hac1-2	0	2	52.6478
acr2-2 hac1-2	0	3	53.8342
acr2-2 hac1-2	0	4	51.4357
Col-0	5	1	53.2672	53.5428	7.10527
Col-0	5	2	41.3762
Col-0	5	3	65.985
Col-0	5	4	*
acr2-2	5	1	53.286	47.0206	3.36549
acr2-2	5	2	41.7576
acr2-2	5	3	46.0182
acr2-2	5	4	*
hac1-2	5	1	53.8975	51.1352	6.99193
hac1-2	5	2	37.8822
hac1-2	5	3	61.6258
hac1-2	5	4	*
acr2-2 hac1-2	5	1	53.2215	49.7306	1.90868
acr2-2 hac1-2	5	2	46.6475
acr2-2 hac1-2	5	3	49.3227
acr2-2 hac1-2	5	4	*
Col-0	25	1	65.0407	59.6028	2.43587
Col-0	25	2	62.3845
Col-0	25	3	55.256
Col-0	25	4	55.73
acr2-2	25	1	55.8418	52.4527	3.63845
acr2-2	25	2	58.542
acr2-2	25	3	41.9963
acr2-2	25	4	53.431
hac1-2	25	1	56.5768	55.7883	2.97916
hac1-2	25	2	59.3817
hac1-2	25	3	47.141
hac1-2	25	4	60.0538
acr2-2 hac1-2	25	1	57.081	56.5107	1.4121
acr2-2 hac1-2	25	2	58.8462
acr2-2 hac1-2	25	3	52.419
acr2-2 hac1-2	25	4	57.6966
Col-0	50	1	69.956	66.8109	1.37047
Col-0	50	2	63.301
Col-0	50	3	67.3543
Col-0	50	4	66.6322
acr2-2	50	1	51.5935	56.3624	3.26615
acr2-2	50	2	65.6665
acr2-2	50	3	52.043
acr2-2	50	4	56.1466
hac1-2	50	1	44.429	45.8532	0.482233
hac1-2	50	2	46.561
hac1-2	50	3	46.2598
hac1-2	50	4	46.163
acr2-2 hac1-2	50	1	53.1405	48.3406	1.90599
acr2-2 hac1-2	50	2	45.149
acr2-2 hac1-2	50	3	45.4062
acr2-2 hac1-2	50	4	49.6665
Col-0	100	1	50.8955	59.0891	2.81089
Col-0	100	2	59.9805
Col-0	100	3	62.4072
Col-0	100	4	63.0733
acr2-2	100	1	53.8362	57.8182	1.35591
acr2-2	100	2	59.9093
acr2-2	100	3	58.6127
acr2-2	100	4	58.9145
hac1-2	100	1	33.8765	30.8991	2.01495
hac1-2	100	2	34.5992
hac1-2	100	3	26.1695
hac1-2	100	4	28.951
acr2-2 hac1-2	100	1	18.6423	20.0964	0.532347
acr2-2 hac1-2	100	2	20.091
acr2-2 hac1-2	100	3	21.1585
acr2-2 hac1-2	100	4	20.494
Col-0	250	1	37.9624	40.2579	4.79815
Col-0	250	2	33.3362
Col-0	250	3	49.475
Col-0	250	4	*
acr2-2	250	1	25.2745	31.3923	5.18648
acr2-2	250	2	27.1968
acr2-2	250	3	41.7058
acr2-2	250	4	*
hac1-2	250	1	7.0056	8.75595	1.2735
hac1-2	250	2	11.2335
hac1-2	250	3	8.02875
hac1-2	250	4	*
acr2-2 hac1-2	250	1	6.33025	6.91367	0.459029
acr2-2 hac1-2	250	2	7.81925
acr2-2 hac1-2	250	3	6.5915
acr2-2 hac1-2	250	4	*
			(*, As(V) 5 and 250 µM treatments had 3 replicates only due to fungal infection in 1 replicate)

## Sheet: Shoot FW
Arsenate tolerance assay
Line	As(V) conc (µM)	Plate	Shoot FW (mg/plant)	Shoot FW (mg/plant)	SE			Shoot FW (mg/plant)
Col-0	0	1	6.45	6.85	0.514478		As(V) conc (µM)	Col-0	acr2-2	hac1-2	acr2-2 hac1-2
Col-0	0	2	5.95				0	6.85	5.39583	6.3875	6.16458
Col-0	0	3	6.675				5	6.72667	6.25	6.08333	6.27667
Col-0	0	4	8.325				25	5.88542	5.68125	5.975	5.4975
acr2-2	0	1	4.875	5.39583	0.281458		50	5.85125	4.83625	4.49167	4.1875
acr2-2	0	2	5.48333				100	4.21667	4.05667	3.5	2.90833
acr2-2	0	3	6.15				250	2.22625	2.04375	1.17125	1.15
acr2-2	0	4	5.075
hac1-2	0	1	6.925	6.3875	0.520667			SE
hac1-2	0	2	7.25				0	0.514478	0.281458	0.520667	0.340655
hac1-2	0	3	4.9				5	0.216128	0.446132	0.65865	0.635087
hac1-2	0	4	6.475				25	0.670875	0.548138	0.415457	0.54828
acr2-2 hac1-2	0	1	5.55	6.16458	0.340655		50	0.242559	0.397048	0.127748	0.447272
acr2-2 hac1-2	0	2	5.7				100	0.160943	0.204641	0.0877971	0.0982486
acr2-2 hac1-2	0	3	6.375				250	0.209716	0.278084	0.134449	0.0783954
acr2-2 hac1-2	0	4	7.03333
Col-0	5	1	6.88	6.72667	0.216128
Col-0	5	2	6.3
Col-0	5	3	7
Col-0	5	4	*
acr2-2	5	1	6.75	6.25	0.446132
acr2-2	5	2	6.64
acr2-2	5	3	5.36
acr2-2	5	4	*
hac1-2	5	1	7.05	6.08333	0.65865
hac1-2	5	2	6.375
hac1-2	5	3	4.825
hac1-2	5	4	*
acr2-2 hac1-2	5	1	5.175	6.27667	0.635087
acr2-2 hac1-2	5	2	7.375
acr2-2 hac1-2	5	3	6.28
acr2-2 hac1-2	5	4	*
Col-0	25	1	6.46667	5.88542	0.670875
Col-0	25	2	7.475
Col-0	25	3	5.1
Col-0	25	4	4.5
acr2-2	25	1	6.6	5.68125	0.548138
acr2-2	25	2	6.575
acr2-2	25	3	5.175
acr2-2	25	4	4.375
hac1-2	25	1	7.075	5.975	0.415457
hac1-2	25	2	6
hac1-2	25	3	5.075
hac1-2	25	4	5.75
acr2-2 hac1-2	25	1	5.625	5.4975	0.54828
acr2-2 hac1-2	25	2	6.975
acr2-2 hac1-2	25	3	4.45
acr2-2 hac1-2	25	4	4.94
Col-0	50	1	5.58	5.85125	0.242559
Col-0	50	2	6.55
Col-0	50	3	5.8
Col-0	50	4	5.475
acr2-2	50	1	5.75	4.83625	0.397048
acr2-2	50	2	5.25
acr2-2	50	3	4.125
acr2-2	50	4	4.22
hac1-2	50	1	4.76667	4.49167	0.127748
hac1-2	50	2	4.5
hac1-2	50	3	4.15
hac1-2	50	4	4.55
acr2-2 hac1-2	50	1	3.675	4.1875	0.447272
acr2-2 hac1-2	50	2	5.075
acr2-2 hac1-2	50	3	3.2
acr2-2 hac1-2	50	4	4.8
Col-0	100	1	4.425	4.21667	0.160943
Col-0	100	2	4.325
Col-0	100	3	3.9
Col-0	100	4	*
acr2-2	100	1	4.22	4.05667	0.204641
acr2-2	100	2	4.3
acr2-2	100	3	3.65
acr2-2	100	4	*
hac1-2	100	1	3.675	3.5	0.0877971
hac1-2	100	2	3.4
hac1-2	100	3	3.425
hac1-2	100	4	*
acr2-2 hac1-2	100	1	2.775	2.90833	0.0982486
acr2-2 hac1-2	100	2	3.1
acr2-2 hac1-2	100	3	2.85
acr2-2 hac1-2	100	4	*
Col-0	250	1	1.88	2.22625	0.209716
Col-0	250	2	2.275
Col-0	250	3	2.8
Col-0	250	4	1.95
acr2-2	250	1	1.65	2.04375	0.278084
acr2-2	250	2	1.7
acr2-2	250	3	2.85
acr2-2	250	4	1.975
hac1-2	250	1	1.06	1.17125	0.134449
hac1-2	250	2	0.85
hac1-2	250	3	1.45
hac1-2	250	4	1.325
acr2-2 hac1-2	250	1	1.1	1.15	0.0783954
acr2-2 hac1-2	250	2	1.175
acr2-2 hac1-2	250	3	1.35
acr2-2 hac1-2	250	4	0.975
			(*, As(V) 5 and 250 µM treatments had 3 replicates only due to fungal infection in 1 replicate)
