# Supplementary material for: Genome-wide Association Mapping Identifies a New Arsenate Reductase Enzyme Critical for Limiting Arsenic Accumulation in Plants
Source: PLoS Biol. 2014 Dec 2;12(12):e1002009. doi: 10.1371/journal.pbio.1002009 (PMC4251824; doi:10.1371/journal.pbio.1002009)
Supplement: Data S11 — Raw data used to prepare Figure S1. (XLSX) [file pbio.1002009.s021.xlsx]

## Sheet: Figure
Arsenite exposure experiment (+5 µM arsenite for 3 days)
Line	Replicate	Tissue	As(III) (nmol/g FW)	Mean	SE	As(V) (nmol/g FW)	Mean	SE
Col-0	1	shoot	0.981757			0.0453049
Col-0	2	shoot	1.14765			0.0392784
Col-0	3	shoot	1.072			0.0526963
Col-0	4	shoot	1.99126			0.181749
Col-0	5	shoot	1.71334	1.3812	0.199023	0.0319353	0.0701928	0.0280978
Kr-0	1	shoot	0.934172			0.0367401
Kr-0	2	shoot	1.92075			0.130706
Kr-0	3	shoot	1.96924			0.105967
Kr-0	4	shoot	1.88507	1.67731	0.248312	0.117046	0.0976148	0.0209127
Col-0	1	root	537.923			3.81914
Col-0	2	root	633.455			3.4289
Col-0	3	root	708.641			0
Col-0	4	root	645.787			3.08034
Col-0	5	root	615.686	628.298	27.4902	0	2.06568	0.851369
Kr-0	1	root	590.794			3.54786
Kr-0	2	root	505.806			5.99683
Kr-0	3	root	599.342			6.45279
Kr-0	4	root	521.228	554.293	23.8154	2.34506	4.58563	0.982127
Line!	Replicate	Tissue	As(III) (nmol/g FW)	As(V) (nmol/g FW)
Col-0	1	shoot	0.981757	0.0453049
Col-0	2	shoot	1.14765	0.0392784
Col-0	3	shoot	1.072	0.0526963
Col-0	4	shoot	1.99126	0.181749
Col-0	5	shoot	1.71334	0.0319353
Kr-0	1	shoot	0.934172	0.0367401
Kr-0	2	shoot	1.92075	0.130706
Kr-0	3	shoot	1.96924	0.105967
Kr-0	4	shoot	1.88507	0.117046
Col-0	1	root	537.923	3.81914
Col-0	2	root	633.455	3.4289
Col-0	3	root	708.641	0
Col-0	4	root	645.787	3.08034
Col-0	5	root	615.686	0
Kr-0	1	root	590.794	3.54786
Kr-0	2	root	505.806	5.99683
Kr-0	3	root	599.342	6.45279
Kr-0	4	root	521.228	2.34506
