# Supplementary material for: Genome-wide Association Mapping Identifies a New Arsenate Reductase Enzyme Critical for Limiting Arsenic Accumulation in Plants
Source: PLoS Biol. 2014 Dec 2;12(12):e1002009. doi: 10.1371/journal.pbio.1002009 (PMC4251824; doi:10.1371/journal.pbio.1002009)
Supplement: Data S12 — Raw data used to prepare Figure S4. (XLSX) [file pbio.1002009.s022.xlsx]

## Sheet: Sheet1
Raw data for Supplementary Figure 4
	300 um As(III)			200 um As(III)			100 um As(III)			50 um As(III)			10 um As(III)			0 um As(III)
Line	hac1-1	hac1-2	Col-0	hac1-1	hac1-2	Col-0	hac1-1	hac1-2	Col-0	hac1-1	hac1-2	Col-0	hac1-1	hac1-2	Col-0	hac1-1	hac1-2	Col-0
1	0.009	0.0105	0.0082	0.0179	0.0062	0.0075	0.0134	0.0145	0.0128	0.009	0.0076	0.0246	0.552	0.777	0.969	0.81	0.875	0.841
2	0.0142	0.0104	0.012	0.0112	0.0042	0.0064	0.0146	0.0073	0.008	0.019	0.0076	0.0099	0.921	0.911	0.894	0.835	0.992	0.962
3	0.006	0.0127	0.0108	0.006	0.008	0.016	0.0146	0.0185	0.0107	0.0125	0.008	0.0281	1.099	0.61	0.999	0.932	0.813	1.135
4	0.0082	0.0123	0.0112	0.0096	0.0126	0.0102	0.0146	0.009	0.0102	0.017	0.0155	0.0239	0.572	0.867	0.772	0.791	0.754	0.929
5	0.0078	0.0107	0.012	0.0162	0.0167	0.0081	0.034	0.0045	0.0123	0.0118	0.0149	0.0189	0.624	0.813	0.675	0.891	0.922	0.813
6	0.0083	0.007	0.013	0.0113	0.0055	0.0085	0.0135	0.0101	0.0175	0.0132	0.0106	0.022	0.873	0.642	0.847	0.71	0.817	0.774
