# Supplementary material for: Genome-wide Association Mapping Identifies a New Arsenate Reductase Enzyme Critical for Limiting Arsenic Accumulation in Plants
Source: PLoS Biol. 2014 Dec 2;12(12):e1002009. doi: 10.1371/journal.pbio.1002009 (PMC4251824; doi:10.1371/journal.pbio.1002009)
Supplement: Data S13 — Raw data used to prepare Figure S6. (XLSX) [file pbio.1002009.s023.xlsx]

## Sheet: Sheet1
Raw data for Supplementary Figure 6
Tray	Tube	Line	P31
2142	37	Kr-0	4716.81
2142	55	Kr-0	5766.1
2142	73	Kr-0	3790.69
2142	19	Kr-0	6339.47
2142	91	Kr-0	3762.67
2142	1	Kr-0	4524.71
2142	28	Kr-0	5538.38
2142	10	Kr-0	5878.63
2142	82	Kr-0	5223.79
2142	64	Kr-0	6189.18
2142	46	Kr-0	7758.01
2142	100	Kr-0	6018.24
2142	20	Col-0	5201.66
2142	92	Col-0	5576.18
2142	2	Col-0	4092.82
2142	56	Col-0	8625.48
2142	74	Col-0	4208.41
2142	38	Col-0	5122.64
2142	11	Col-0	7526.01
2142	101	Col-0	5225.82
2142	29	Col-0	6891.05
2142	83	Col-0	8065.18
2142	47	Col-0	7708.05
2142	65	Col-0	5515.97
2142	58	hac1-1	4477.83
2142	4	hac1-1	5929.96
2142	76	hac1-1	8775.84
2142	94	hac1-1	5295.2
2142	40	hac1-1	5769.01
2142	22	hac1-1	5114.05
2142	85	hac1-1	7970.3
2142	67	hac1-1	7488.66
2142	49	hac1-1	6447.9
2142	13	hac1-1	7232.54
2142	103	hac1-1	7307.04
2142	31	hac1-1	4347.77
2142	62	hac1-2	6989.3
2142	44	hac1-2	7336.62
2142	80	hac1-2	6282.33
2142	26	hac1-2	6944.32
2142	8	hac1-2	4999.85
2142	98	hac1-2	5169.11
2142	71	hac1-2	4656.32
2142	35	hac1-2	4406.88
2142	89	hac1-2	4820.12
2142	53	hac1-2	5736.66
2142	17	hac1-2	4322.19
2142	107	hac1-2	3607.91
